# Supplementary material for: Diagnostic Accuracy of Urine Dipsticks for Urinary Tract Infection Diagnosis during Pregnancy: A Retrospective Cohort Study
Source: Antibiotics (Basel). 2024 Jun 19;13(6):567. doi: 10.3390/antibiotics13060567 (PMC11200439; doi:10.3390/antibiotics13060567)
Supplement: Supplementary file 1 [file antibiotics-13-00567-s001.zip]

Archive with 1 entries (1 files):
- antibiotics-3004224-supplementary.pdf
